# Supplementary material for: Attributes of errors, facilitators, and barriers related to rate control of IV medications: a scoping review
Source: Syst Rev. 2023 Dec 13;12:230. doi: 10.1186/s13643-023-02386-z (PMC10717502; doi:10.1186/s13643-023-02386-z)
Supplement: Supplementary file 3 — Additional file 3: Studies included in the data analysis. [file 13643_2023_2386_MOESM3_ESM.xlsx]

## Sheet: Sheet1
Author	Year	Journal	Title
1) Not available in English (n=2)
Liu, C. et al.	2016	Sichuan Da Xue Xue Bao Yi Xue Ban	[Adverse Drug Reactions in Sichuan Children During 2012-2014.]
Machado-Duque, M. E. et al.	2021	Biomedica	Identification of medication errors through a monitoring and minimization program in outpatients in Colombia, 2018-2019
2) Not an original article (n=8)
McDowell, S. E. et al.	2010	Qual Saf Health Care	Where errors occur in the preparation and administration of intravenous medicines: a systematic review and Bayesian analysis
Cummings, K., & McGowan, R.	2011	Nursing	Device safety. 'Smart' infusion pumps are selectively intelligent
Ohashi, K. et al.	2014	Drug Saf	Benefits and risks of using smart pumps to reduce medication error rates: a systematic review
Schnider, T. W., Minto, C. F., Struys, M. M., & Absalom, A. R.	2016	Anesth Analg	The Safety of Target-Controlled Infusions
Blandford, A. et al.	2019	Drug Saf	Intravenous Infusion Administration: A Comparative Study of Practices and Errors Between the United States and England and Their Implications for Patient Safety
Bacon, O., & Hoffman, L.	2020	J Patient Saf	System-Level Patient Safety Practices That Aim to Reduce Medication Errors Associated With Infusion Pumps: An Evidence Review
Devos, T. et al.	2022	Hematology	Updated recommendations on the use of ruxolitinib for the treatment of myelofibrosis
Kobayashi, R. H., & Rigas, M. T.	2022	Am J Health Syst Pharm	Immune globulin therapy and kidney disease: Overview and screening, monitoring, and management recommendations
3) Studies of medication errors in general (n=30)
Raju, T. N. et al.	1989	Lancet	Medication errors in neonatal and paediatric intensive-care units
Hallas, J. et al.	1990	J Intern Med	Drug related hospital admissions: the role of definitions and intensity of data collection, and the possibility of prevention
Calabrese, A. D. et al.	2001	Intensive Care Med	Medication administration errors in adult patients in the ICU
Frey, B. et al.	2002	Eur J Pediatr	Does critical incident reporting contribute to medication error prevention?
Balkrishnan, R. et al.	2009	J Dermatolog Treat	Monitoring for medication errors in outpatient settings
Jain, S., Basu, S., & Parmar, V. R.	2009	Indian J Med Sci	Medication errors in neonates admitted in intensive care unit and emergency department
Raja Lope, R. J. et al.	2009	Singapore Med J	A quality assurance study on the administration of medication by nurses in a neonatal intensive care unit
Kunac, D. L., & Tatley, M. V.	2011	Drug Saf	Detecting medication errors in the New Zealand pharmacovigilance database: a retrospective analysis
Bayazidi, S. et al.	2012	J Caring Sci	Medication Error Reporting Rate and its Barriers and Facilitators among Nurses
Kane-Gill, S. L. et al.	2012	Crit Care Med	Analysis of risk factors for adverse drug events in critically ill patients
Scanlon M.	2012	Pediatr Clin North Am	The role of smart" infusion pumps in patient safety"
Tobaiqy, M., & Stewart, D.	2013	Int J Clin Pharm	Exploring health professionals' experiences of medication errors in Saudi Arabia
Trbovich, P. L., Cafazzo, J. A., & Easty, A. C.	2013	J Healthc Qual	Implementation and Optimization of Smart Infusion Systems: Are we Reaping the Safety Benefits?
Watts, R. G., & Parsons, K.	2013	Pediatr Blood Cancer	Chemotherapy medication errors in a pediatric cancer treatment center: prospective characterization of error types and frequency and development of a quality improvement initiative to lower the error rate
Carayon, P. et al.	2014	BMJ Qual Saf	Characterising the complexity of medication safety using a human factors approach: an observational study in two intensive care units
Niemann, D. et al.	2015	J Clin Nurs	A prospective three-step intervention study to prevent medication errors in drug handling in paediatric care
Shehata, Z. H., Sabri, N. A., & Elmelegy, A. A.	2016	J Am Med Inform Assoc	Descriptive analysis of medication errors reported to the Egyptian national online reporting system during six months
Weiss, B. D. et al.	2017	J Oncol Pract	Significant and Sustained Reduction in Chemotherapy Errors Through Improvement Science
Douglass C.	2018	Nurs Child Young People	Avoiding errors when administering injectable phenytoin to a child in status epilepticus
Gariel, C. et al.	2018	Br J Anaesth	Incidence, characteristics, and predictive factors for medication errors in paediatric anaesthesia: a prospective incident monitoring study
Johnson, C., Miltner, R., & Wilson, M.	2018	Medsurg Nurs	Increasing Nurse-Driven Heparin Infusion Administration Safety: A Quality Improvement Initiative
Ibarra-Pérez, R. et al.	2021	J Patient Saf	Intravenous Administration Errors Intercepted by Smart Infusion Technology in an Adult Intensive Care Unit
Shitu, Z. et al.	2021	Hosp Pharm	Factors Associated With Medication Errors at a Teaching Hospital in Malaysia
Alshammari, T. M. et al.	2022	J Patient Saf	Current Situation of Medication Errors in Saudi Arabia: A Nationwide Observational Study
Ayani, N. et al.	2022	BMJ Qual Saf	Epidemiology of adverse drug events and medication errors in four nursing homes in Japan: the Japan Adverse Drug Events (JADE) Study
Langebrake, C. et al.	2022	Int J Clin Pharm	Clinical pharmacists' interventions across German hospitals: results from a repetitive cross-sectional study
Leitzen, S. et al.	2022	Paediatr Drugs	Adverse Drug Reactions in Children: Comparison of Reports Collected in a Pharmacovigilance Project Versus Spontaneously Collected ADR Reports
Strube-Lahmann, S. et al.	2022	Pharmacol Res Perspect	Patient safety in home care: A multicenter cross-sectional study about medication errors and medication management of nurses
Yoon, J. et al.	2022	J Patient Saf	Characterization of Medication Errors in a Medical Intensive Care Unit of a University Teaching Hospital in South Korea
4) Not accessible (n=1)
Kemper, C., & Boos, G.	2009	Joint Commission Perspectives on Patient Safety	on Patient SafetyTM
5) prescription error (n=2)
Azim, M. et al.	2019	BMC Health Serv Res	A cross-sectional study: medication safety among cancer in-patients in tertiary care hospitals in KPK, Pakistan
Skladman, R. et al.	2022	Ann Plast Surg	An Education Intervention to Raise Awareness Reduces Self-reported Opioid Overprescribing by Plastic Surgery Residents
